# Supplementary material for: Concurrent psychiatry for patients enrolled in opioid agonist treatment: a propensity score matched cohort study in Ontario Canada
Source: Subst Abuse Treat Prev Policy. 2019 Jun 26;14:29. doi: 10.1186/s13011-019-0213-6 (PMC6595572; doi:10.1186/s13011-019-0213-6)
Supplement: Supplementary file 4 — Figure 2. Supplimentary Table (Relative Risk for In vs. Out of OAT). (XLSX 11 kb) [file 13011_2019_213_MOESM4_ESM.xlsx]

## Sheet: Sheet1
Outcomes	RR 95%CI
All Cause Mortality
North
3 months	0.79 (0.49-1.26)
12 months	0.70 (0.49-1.01)
South
3 months	0.84 (0.75-0.94)
12 months	0.80 (0.73-0.87)
ED visits
North
3 months	0.73 (0.66-0.80)
12 months	0.76 (0.72-0.81)
South
3 months	0.89 (0.87-0.90)
12 months	0.88 (0.87-0.96)
Opioid-related ED visits
North
3 months	1.93 (1.03-2.88)
12 months	2.75 (1.98-3.81)
South
3 months	1.43 (1.30-1.57)
12 months	1.52 (1.41-1.64)
Mental health related ED visits
North
3 months	3.94 (2.34-6.62)
12 months	2.26 (1.72-2.96)
South
3 months	1.81 (1.61-2.03)
12 months	2.05 (1.87-2.24)
Hospitalizations
North
3 months	0.88 (0.82-0.94)
12 months	0.87 (0.84-0.90)
South
3 months	0.92 (0.91-0.93)
12 months	0.92 (0.91-0.93)
Opioid-related hospitalizations
North
3 months	2.0 (1.31-3.05)
12 months	2.74 (1.97-3.82)
South
3 months	1.73 (1.54-1.94)
12 months	1.87 (1.70-2.05)
Mental health related hospitalizations
North
3 months	2.56 (2.11-3.10)
12 months	2.47 (2.18-2.80)
South
3 months	1.86 (1.77-1.96)
12 months	2.08 (2.00-2.17)
