# Supplementary material for: Concurrent psychiatry for patients enrolled in opioid agonist treatment: a propensity score matched cohort study in Ontario Canada
Source: Subst Abuse Treat Prev Policy. 2019 Jun 26;14:29. doi: 10.1186/s13011-019-0213-6 (PMC6595572; doi:10.1186/s13011-019-0213-6)
Supplement: Supplementary file 5 — Figure 3. upplimentary Table (All-Cause Mortality and Acute Health Service Use During the First 3 and 12 Months of a Concurrent Episode of Care by Place of Residence). (XLSX 11 kb) [file 13011_2019_213_MOESM5_ESM.xlsx]

## Sheet: Sheet1
Outcomes	Pairs N	Treatment N (%)	Control N (%)	RR 95%CI	NNT/NNH	Exact pvalue
All Cause Mortality
North
3 months	329	21 (7.90)	28 (10.03)	0.79 (0.49-1.26)	47 (49-1130)	0.3916
12 months	807	45 (5.82)	65 (8.30)	0.70 (0.49-1.01)	40 (41-3034)	0.0696
South
3 months	6465	423 (7.41)	517 (8.86)	0.84 (0.75-0.94)	69 (69-22718)	0.0024
12 months	11079	654 (6.90)	872 (8.66)	0.80 (0.73-0.87)	57 (57-41154)	<0.0001
ED visits
North
3 months	329	26 (62.61)	103 (86.02)	0.73 (0.66-0.80)	4 (4-428)	<0.0001
12 months	807	67 (65.55)	232 (86.00)	0.76 (0.72-0.81)	5 (5-1253)	<0.0001
South
3 months	6465	799 (72.94)	1417 (78.99)	0.89 (0.87-0.90)	10 (10-9887)	<0.0001
12 months	11079	1267 (73.21)	2503 (84.37)	0.87 (0.86-0.88)	9 (9-17242)	0.0289
Opioid-related ED visits
North
3 months	329	47 (17.02)	20 (8.81)	1.93 (1.30-2.88)	12 (12-852)	0.0013
12 months	807	124 (15.99)	42 (5.82)	2.75 (1.98-3.80)	10 (10-2107)	<0.0001
South
3 months	6465	6465	869 (14.80)	1.43 (1.30-1.57)	22 (22-14837)	<0.0001
12 months	11079	1499 (15.05)	925 (9.87)	1.52 (1.41-1.64)	19 (19-26156)	<0.0001
Mental health related ED visits
North
3 months	329	65 (20.36)	15 (5.17)	3.94 (2.34-6.62)	7 (7-763)	<0.0001
12 months	807	136 (18.46)	53 (8.18)	2.26 (1.72-2.96)	10 (10-1841)	<0.0001
South
3 months	6465	699 (11.49)	366 (6.34)	1.81 (1.61-2.03)	19 (19-20351)	<0.0001
12 months	11079	1237 (11.85)	564 (5.78)	2.05 (1.87-2.24)	16 (16-35580)	<0.0001
Hospitalizations
North
3 months	329	26 (77.81)	61 (88.45)	0.88 (0.82-0.94)	9 (10-663)	0.0002
12 months	807	47 (79.68)	144 (91.70)	0.87 (0.84-0.90)	8 (8-1828)	<0.0001
South
3 months	6465	411 (85.63)	856 (92.51)	0.92 (0.91-0.93)	15 (15-17248)	<0.0001
12 months	11079	642 (85.97)	1443 (93.20)	0.92 (0.91-0.93)	14 (14-30894)	<0.0001
Opioid-related hospitalizations
North
3 months	329	44 (15.81)	18 (7.90)	2.00 (1.31-3.05)	13 (13-921)	0.0013
12 months	807	106 (14.25)	33 (5.20)	2.74 (1.97-3.82)	11 (11-2510)	<0.0001
South
3 months	6465	677 (11.2)	372 (6.48)	1.73 (1.54-1.94)	21 (21-20611)	<0.0001
12 months	11079	1129 (10.89)	569 (5.83)	1.87 (1.70-2.05)	20 (20-37507)	0.0003
Mental health related hospitalizations
North
3 months	329	329	167 (69.30)	2.56 (2.11-3.10)	2 (2-405)	<0.0001
12 months	807	360 (61.83)	63 (25.03)	2.47 (2.18-2.80)	3 (3-1059)	<0.0001
South
3 months	6465	6465	2253 (46.22)	1.86 (1.77-1.96)	5 (5-7542)	<0.0001
12 months	11079	3953 (46.41)	1276 (22.25)	2.08 (2.00-2.17)	4 (4-13667)	<0.0001
